# Supplementary material for: Innovative Strategies for Remotely Sampling Hard-to-Reach Populations: Assessing Phone Versus Internet Respondent-Driven Sampling Approaches Among Venezuelan Refugees and Migrants in Colombia
Source: Am J Epidemiol. 2023 May 16;192(10):1613–23. doi: 10.1093/aje/kwad116 (PMC10558185; doi:10.1093/aje/kwad116)
Supplement: Web_Material_kwad116 [file web_material_kwad116.zip]

Archive with 1 entries (1 files):
- kwad116 Pham Web Material.pdf
